# Supplementary material for: Coordinated circadian timing through the integration of local inputs in Arabidopsis thaliana
Source: PLoS Biol. 2019 Aug 15;17(8):e3000407. doi: 10.1371/journal.pbio.3000407 (PMC6695092; doi:10.1371/journal.pbio.3000407)
Supplement: S2 File — N, n, rhythmicity scores, and test statistics for the phases presented in all figures. Values are separated by sheet, each corresponding to the data presented in one or more of the figures. (XLSX) [file pbio.3000407.s028.xlsx]

## Sheet: Fig 2, 4, S1 & S3 Figs
Test statistics relating to phases presented in Fig 2, 4, S1 and S3 Fig.
Oscillation	Treatment	Tissue	N; n1	Percentage rhythmic	Peak time (median ± IQR)	Degrees of freedom (between; within)	Chi-squared	p-value
First	LD-to-LL; GI::LUC	Cotyledon	4; 26	96	34.82 ± 4.48	3; 98	46.4	4.66e-10
		Hypocotyl	4; 26	100	37.21 ± 1.57
		Root	4; 26	100	41.20 ± 3.00
		RT	4; 26	96	40.35 ± 3.00
	LD-to-LD; GI::LUC	Cotyledon	3; 35	91	129.93 ± 0.85	3; 123	24.58	1.89e-05
		Hypocotyl	3; 35	100	130.75 ± 1.52
		Root	3; 35	71	132.25 ± 1.53
		RT	3; 35	100	130.75 ± 1.47
Final	LD-to-LL; GI::LUC	Cotyledon	4; 26	96	109.75 ± 4.14	3; 98	78.35	6.92e-17
		Hypocotyl	4; 26	100	114.70 ± 6.75
		Root	4; 26	100	128.57 ± 6.75
		RT	4; 26	96	120.32 ± 2.95
	LD-to-LD; GI::LUC	Cotyledon	3; 35	91	227.43 ± 1.84	3; 123	19.22	0.00024
		Hypocotyl	3; 35	100	228.25 ± 0.85
		Root	3; 35	71	228.25 ± 2.08
		RT	3; 35	100	226.75 ± 1.49
Note: One-way Kruskal-Wallis ANOVA with an alpha level of 0.05 was used for the comparison of phase estimates in the first and final oscillation. 1N represents the number of independent experiments, n the total number of tracked tissues from individual seedlings. Organs that were not trackable due to their physical orientation were excluded from further statistics.
Post hoc pairwise comparisons p-values, relating to phases presented in Fig 2, 4, S1 and S3 Fig.
Oscillation	Comparison	Experiment
		LD-to-LL; GI::LUC	LD-to-LD; GI::LUC
First	Cotyledon v. Hypocotyl	0.9517	0.69
	Cotyledon v. Root	3.88e-08	8.3e-06
	Cotyledon v. RT	8.97e-05	0.4
	Hypocotyl v. Root	3.34e-06	0.0015
	Hypocotyl v. RT	0.00255	0.999
	Root v. RT	0.628	0.0059
Final	Cotyledon v. Hypocotyl	0.0557	0.905
	Cotyledon v. Root	6.66e-16	0.999
	Cotyledon v. RT	1.34e-07	0.01699
	Hypocotyl v. Root	4.76e-08	0.995
	Hypocotyl v. RT	0.0134	0.000294
	Root v. RT	0.04612	0.009245
Note: Comparison of tissues in first and final oscillation is by Dunn-Sidak's post hoc test.

## Sheet: Fig 3 & S5 Fig
Comparison of median phases in first and last observed oscillation, relating to Fig 3 and S5 Fig.
Oscillation	Treatment	Tissue	N; n1	Percentage rhythmic	Peak time (median ± IQR)	z-value	p-value
First	Hypocotyl cut	Cotyledon	4; 15	100	33.55 ± 1.73	-0.91	0.365
		Hypocotyl	4; 15	100	36.32 ± 1.44	0.4421	0.6584
		Root	4; 17	100	39.40 ± 1.84	2.18	0.0295
		RT	4; 17	100	39.40 ± 2.40	0.47	0.64
	Hypocotyl cut control	Cotyledon	4; 12	100	33.36 ± 2.60
		Hypocotyl	4; 12	100	35.97 ± 2.29
		Root	4; 12	100	41.33 ± 2.73
		RT	4; 12	100	39.48 ± 1.89
	RT cut	Cotyledon	3; 10	80	37.16 ± 4.67	0.1682	0.8664
		Hypocotyl	3; 9	89	38.32 ± 4.50	1.8752	0.0608
		Root	3; 10	90	41.66 ± 2.51	0	1
		RT	3; 9	89	38.74 ± 0.66	-0.9999	0.3177
	RT cut control	Cotyledon	3; 11	100	37.16 ± 3.21
		Hypocotyl	3; 11	100	37.16 ± 3.66
		Root	3; 11	100	41.66 ± 1.87
		RT	3; 11	100	40.16 ± 3.30
	Hypocotyl & RT cut	Cotyledon	3; 15	93	37.21 ± 3.09	-1.49	0.1352
		Hypocotyl	3; 13	77	35.16 ± 2.00	-2.01	0.0447
		Root	3; 16	94	40.25 ± 2.00	-2.03	0.0428
		RT	3; 16	94	38.75 ± 1.00	-2.54	0.0112
	Hypocotyl & RT cut control	Cotyledon	3; 12	75	38.66 ± 3.44
		Hypocotyl	3; 11	82	37.16 ± 2.65
		Root	3; 12	100	41.66 ± 1.05
		RT	3; 12	83	40.96 ± 2.50
Final	Hypocotyl cut	Cotyledon	4; 15	100	106.82 ± 6.17	0	1
		Hypocotyl	4; 15	100	114.32 ± 4.36	0.46	0.64
		Root	4; 17	100	126.32 ± 3.67	0	1
		RT	4; 17	100	123.32 ± 1.56	-1.64	0.1
	Hypocotyl cut control	Cotyledon	4; 12	100	106.94 ± 5.96
		Hypocotyl	4; 12	100	113.62 ± 4.98
		Root	4; 12	100	125.73 ± 6.75
		RT	4; 12	100	121.30 ± 4.11
	RT cut	Cotyledon	3; 10	80	109.91 ± 7.67	0.0414	0.967
		Hypocotyl	3; 9	89	117.32 ± 6.08	0.7454	0.456
		Root	3; 10	90	131.66 ± 5.51	0.8	0.42
		RT	3; 9	89	120.41 ± 4.41	-1.0782	0.281
	RT cut control	Cotyledon	3; 11	100	110.66. ± 4.46
		Hypocotyl	3; 11	100	115.16 ± 9.50
		Root	3; 11	100	129.32 ± 7.09
		RT	3; 11	100	122.66 ± 5.29
	Hypocotyl & RT cut	Cotyledon	3; 15	93	112.21 ± 6.59	-0.13	0.8993
		Hypocotyl	3; 13	77	114.41 ± 8.00	0.327	0.7436
		Root	3; 16	94	126.66 ± 7.50	-0.7094	0.4781
		RT	3; 16	94	121.25 ± 2.98	-1.17	0.24
	Hypocotyl & RT cut control	Cotyledon	3; 12	75	112.16 ± 11.57
		Hypocotyl	3; 11	82	115.16 ± 9.75
		Root	3; 12	100	127.96 ± 5.50
		RT	3; 12	83	124.21 ± 6.00
Note: Wilcoxon rank-sum test was used to compare medians with matching control. 1N represents the number of independent experiments, n the total number of tracked tissues from individual seedlings. Organs that were not trackable due to their physical orientation were excluded from further statistics.

## Sheet: Fig 5 & S11
Statistics relating to data presented in Fig 5 and S11 Fig.
Oscillation	Treatment	Tissue	N; n1	Percentage rhythmic
First	LL-to-LL	Cotyledon	3; 30	100
		Hypocotyl	3; 30	97
		Root	3; 30	80
		RT	3; 30	83
Final	LL-to-LL	Cotyledon	3; 30	100
		Hypocotyl	3; 30	97
		Root	3; 30	80
		RT	3; 30	83
Note: One-way Kruskal-Wallis ANOVA with an alpha level of 0.05 was used for the comparison of phase estimates in the first and final oscillation. 1N represents the number of independent experiments, n the total number of tracked tissues from individual seedlings. Organs that were not trackable due to their physical orientation were excluded from further statistics.

## Sheet: Fig 6, S13 & S16A Figs
Test statistics relating to phases presented in Fig 6, S13 and S16A Fig.
Oscillation	Treatment	Tissue	N; n1	Percentage rhythmic	Peak time (median ± IQR)	z-value	p-value
First	Constant darkness	Cotyledon	3; 31	68	35.68 ± 5.63	0.13	0.8946
		Hypocotyl	3; 31	97	32.20 ± 3.00	5.92	3.32e-09
		Root	3; 31	97	36.22 ± 3.00	5.67	1.45e-08
		RT	3; 31	90	31.72 ± 2.04	5.75	9.07e-09
	Red & blue light	Cotyledon	4; 26	96	34.82 ± 4.48
		Hypocotyl	4; 26	100	37.21 ± 1.57
		Root	4; 26	100	41.20 ± 3.00
		RT	4; 26	96	40.35 ± 3.00
	phyb-9, red light	Cotyledon	4; 33	70	41.18 ± 6.12	4.71	2.51e-06
		Hypocotyl	4; 33	79	36.92 ± 3.77	1.13	0.2582
		Root	4; 35	77	41.42 ± 4.27	-0.2832	0.7771
		RT	4; 34	24	40.82 ± 5.64	0.4	0.6897
	WT control (relating to phyb-9, red light)	Cotyledon	4; 23	100	36.68 ± 2.03
		Hypocotyl	4; 23	96	37.65 ± 2.60
		Root	4; 23	100	40.85 ± 2.21
		RT	4; 23	96	41.42 ± 3.57
Final	Constant darkness	Cotyledon	3; 31	68	128.68 ± 13.47	-5.19	2.15e-07
		Hypocotyl	3; 31	97	115.76 ± 6.88	-0.8	0.4252
		Root	3; 31	97	120.97 ± 6.62	4.17	3.054e-05
		RT	3; 31	90	106.72 ± 5.04	5.83	5.57e-09
	Red & blue light	Cotyledon	4; 26	96	109.75 ± 4.14
		Hypocotyl	4; 26	100	114.70 ± 6.75
		Root	4; 26	100	128.57 ± 6.75
		RT	4; 26	96	120.32 ± 2.95
	phyb-9, red light	Cotyledon	4; 33	70	128.42 ± 5.44	-5.8	6.54e-09
		Hypocotyl	4; 33	79	128.01 ± 10.50	-2.24	0.0254
		Root	4; 35	77	128.18 ± 4.68	-0.24	0.8074
		RT	4; 34	24	121.45 ± 4.50	-1.53	0.1266
	WT control (relating to phyb-9, red light)	Cotyledon	4; 23	100	114.92 ± 4.11
		Hypocotyl	4; 23	96	121.94 ± 4.50
		Root	4; 23	100	128.42 ± 3.44
		RT	4; 23	96	120.52 ± 2.43
Note: Wilcoxon rank-sum test was used to compare medians with matching control. 1N represents the number of independent experiments, n the total number of tracked tissues from individual seedlings. Organs that were not trackable due to their physical orientation were excluded from further statistics.
Post hoc pairwise comparisons of median phases in first and last observed oscillation, relating to Fig 6, S13 and S16A Fig.
Oscillation	Comparison
		Constant dark	phyb-9, red light
First	Cotyledon v. Hypocotyl	0.000683	3.812e-05
	Cotyledon v. Root	0.8814	0.999
	Cotyledon v. RT	1.701e-05	0.9871
	Hypocotyl v. Root	4.07198e-05	5.43e-05
	Hypocotyl v. RT	0.9129	0.0653
	Root v. RT	2.19e-09	0.9974
Final	Cotyledon v. Hypocotyl	0.0011	0.9347
	Cotyledon v. Root	0.613	0.999896
	Cotyledon v. RT	1.07e-12	0.1748
	Hypocotyl v. Root	0.0672	0.7743
	Hypocotyl v. RT	0.000327	0.5448
	Root v. RT	4.282e-10	0.0977
Note: Comparison of tissues in first and final oscillation is by Dunn-Sidak's post hoc test. Comparison of tissue from first to final oscillation is by Wilcoxon-signed rank test.

## Sheet: Fig 7 & S17
Test statistics relating to phases presented in Fig 7 and S17 Fig.
Oscillation	Treatment	Tissue	N; n1	Percentage rhythmic	Peak time (median ± IQR)	z-value	p-value
First	DCMU	Cotyledon	3; 15	93.33	42.33 ± 6.00	-2.88	0.004
		Hypocotyl	3; 15	86.67	41.00 ± 3.00	-3.28	0.00102
		Root	3; 15	100	41.00 ± 1.84	0.369	0.7159
		RT	3; 14	100	39.50 ± 2.66	0.58	0.5588
	WT control (relating to DCMU)	Cotyledon	3; 8	100	36.33 ± 3.41
		Hypocotyl	3; 8	100	36.50 ± 1.84
		Root	3; 9	100	42.16 ± 2.13
		RT	3; 9	100	39.50 ± 2.17
Final	DCMU	Cotyledon	3; 15	93.33	122.00 ± 11.17	-2.97	0.00295
		Hypocotyl	3; 15	86.67	131.75 ± 10.50	-3.02	0.002563
		Root	3; 15	100	128.00 ± 8.34	-0.39	0.697
		RT	3; 14	100	123.50 ± 4.84	-0.95	0.3425
	WT control (relating to DCMU)	Cotyledon	3; 8	100	110.58 ± 6.41
		Hypocotyl	3; 8	100	116.58 ± 3.58
		Root	3; 9	100	129.16 ± 10.13
		RT	3; 9	100	120.50 ± 7.88
Note: Wilcoxon rank-sum test was used to compare medians with matching control. For exogenous sucrose experiments, the Wilcoxon rank-sum test was used to compare medians between top-of-root and mid-root of the same condition. 1N represents the number of independent experiments, n the total number of tracked tissues from individual seedlings. Organs that were not trackable due to their physical or…
Pairwise comparison of mean phases in first and last observed oscillation presented in Fig 7 and S17 Fig.
Oscillation	Comparison	Experiment
		DCMU
First	Cotyledon v. Hypocotyl	0.97
	Cotyledon v. Root	0.99
	Cotyledon v. RT	0.069
	Hypocotyl v. Root	0.99
	Hypocotyl v. RT	0.46
	Root v. RT	0.1
Final	Cotyledon v. Hypocotyl	0.3616
	Cotyledon v. Root	0.47
	Cotyledon v. RT	0.99
	Hypocotyl v. Root	0.9999
	Hypocotyl v. RT	0.089
	Root v. RT	0.1236
Note: Comparison of tissues in first and final oscillation is by Dunn-Sidak's post hoc test.

## Sheet: Fig 7 & S18
Test statistics relating to phases presented in Fig 7 and S18 Fig.
Oscillation	Treatment	Tissue	N; n1	Percentage rhythmic	Peak time (median ± IQR)	z-value	p-value
First	DD; exogenous sucrose	Top-of-root	3; 24	80	35.37 ± 2.95	1.48	0.1377
		Mid-root	3; 30	100	35.28 ± 1.5
	DD; exogenous mannitol	Top-of-root	2; 20	91	34.65 ± 1.86	0.42	0.672
		Mid-root	2; 22	100	33.87 ± 1.5
Final	DD; exogenous sucrose	Top-of-root	3; 24	80	110.37 ± 4.55	-4.24	2.2039e-05
		Mid-root	3; 30	100	117.15 ± 3.00
	DD; exogenous mannitol	Top-of-root	2; 20	91	113.01 ± 3.72	-2.6	0.0093
		Mid-root	2; 22	100	114.9 ± 3.72
Note: Wilcoxon rank-sum test was used to compare medians between top-of-root and mid-root of the same condition. 1N represents the number of independent experiments, n the total number of tracked tissues from individual seedlings. Organs that were not trackable due to their physical orientation were excluded from further statistics.

## Sheet: S2 Fig
Test statistics relating to phases presented in S2 Fig.
Oscillation	Treatment	Tissue	N; n1	Percentage rhythmic	Peak time (median ± IQR)	Degrees of freedom (between; within)	Chi-squared	p-value
First	LD-to-LL; PRR9::LUC	Cotyledon	3; 11	64	30 ± 0.84	3; 36	28.88	1.37e-06
		Hypocotyl	3; 12	75	31.50 ± 1.34
		Root	3; 12	100	34.66 ± 1.23
		RT	3; 12	100	35.14 ± 1.69
	LD-to-LL; TOC1::LUC	Cotyledon	3; 13	100	40.2 ± 2.19	3; 42	21.68	7.59e-05
		Hypocotyl	3; 12	92	41.70 ± 2.73
		Root	3; 13	85	45.00 ± 2.94
		RT	3; 13	85	43.25 ± 6.63
	LD-to-LL; ELF4::LUC	Cotyledon	3; 18	100	38.88 ± 4.25	3; 53	44.83	1.0074e-09
		Hypocotyl	3; 18	94	43.25 ± 0.56
		Root	3; 18	67	45.00 ± 1.63
		RT	3; 18	56	46.50 ± 3.00
Final	LD-to-LL; PRR9::LUC	Cotyledon	3; 11	64	97.5 ± 2.25	3; 36	31.84	5.65e-07
		Hypocotyl	3; 12	75	103.66 ± 4.62
		Root	3; 12	100	123.64 ± 4.69
		RT	3; 12	100	114.75 ± 5.65
	LD-to-LL; TOC1::LUC	Cotyledon	3; 13	100	109.25 ± 4.55	3; 42	34.67	1.43e-07
		Hypocotyl	3; 12	92	117.00 ± 9.00
		Root	3; 13	85	133.50 ± 3.81
		RT	3; 13	85	127.20 ± 3.19
	LD-to-LL; ELF4::LUC	Cotyledon	3; 18	100	108.00 ± 1.75	3; 53	46.47	4.5098e-10
		Hypocotyl	3; 18	94	119.75 ± 3.66
		Root	3; 18	67	130.50 ± 9.88
		RT	3; 18	56	128.13 ± 6.0
Note: One-way Kruskal-Wallis ANOVA with an alpha level of 0.05 was used for the comparison of phase estimates in the first and final oscillation. 1N represents the number of independent experiments, n the total number of tracked tissues from individual seedlings. Organs that were not trackable due to their physical orientation were excluded from further statistics.
Post hoc pairwise comparisons p-values, relating to phases presented in S2 Fig.
Oscillation	Comparison	Experiment
		LD-to-LL; PRR9::LUC	LD-to-LL; TOC1::LUC	LD-to-LL; ELF4::LUC
First	Cotyledon v. Hypocotyl	0.85	0.69	0.0026
	Cotyledon v. Root	0.0001169	4.76e-05	0
	Cotyledon v. RT	0.000168	0.038	0
	Hypocotyl v. Root	0.00503	0.0166	0.1886
	Hypocotyl v. RT	0.00691	0.7129	0.039
	Root v. RT	0.9999	0.447	0.9856
Final	Cotyledon v. Hypocotyl	0.88	0.16	0.00527
	Cotyledon v. Root	5.37e-06	6.25e-08	2.187e-08
	Cotyledon v. RT	0.00259	0.00212	4.35e-07
	Hypocotyl v. Root	0.00023	0.003995	0.0261
	Hypocotyl v. RT	0.052777	0.6996	0.071
	Root v. RT	0.4833	0.21	1
Note: Comparison of tissues in first and final oscillation is by Dunn-Sidak's post hoc test.

## Sheet: S14, 15 & 16C Figs
Test statistics relating to phases presented in S14, 15, and 16C Fig.
Oscillation	Treatment	Tissue	N; n1	Percentage rhythmic	Peak time (median ± IQR)	z-value	p-value
First	Dark grown roots, constant darkness	Cotyledon	3; 15	100	37.80 ± 4.67	0.0324	0.9741
		Hypocotyl	3; 15	67	38.55 ± 3.55	-2.56	0.0103
		Root	3; 15	100	42.30 ± 5.63	-0.81	0.4187
		RT	3; 15	87	36.30 ± 3.36	-0.8535	0.3934
	Light grown roots, constant darkness	Cotyledon	3; 14	57	39.30 ± 8.73
		Hypocotyl	3; 14	100	34.80 ± 4.43
		Root	3; 14	79	40.80 ± 1.25
		RT	3; 14	100	36.03 ± 3.55
	Red light	Cotyledon	2; 22	100	37.75 ± 3.17	-2.75	0.006035
		Hypocotyl	2; 22	95	37.00 ± 1.54	-1.32	0.1869
		Root	2; 22	82	41.50 ± 2.83	0.37	0.7108
		RT	2; 22	55	40.58 ± 3.75	1.03	0.304
	Blue light	Cotyledon	2; 24	100	34.88 ± 1.00	1.14	0.2559
		Hypocotyl	2; 23	91.3	36.25 ± 1.50	0.67	0.5045
		Root	2; 25	96	41.00 ± 1.50	0.36	0.7178
		RT	2; 25	96	41.00 ± 12.00	-1	0.3166
	Red & blue light	Cotyledon	4; 25	96.15	34.82 ± 4.48
		Hypocotyl	4; 25	96.15	37.21 ± 1.57
		Root	4; 24	96.15	41.20 ± 3.00
		RT	4; 25	96.15	40.35 ± 3.00
	phyb-9, constant darkness	Cotyledon	2; 18	55.56	38.67 ± 3.00	-2.03	0.0421
		Hypocotyl	2; 18	94.44	37.33 ± 5.12	-2.84	0.0045
		Root	2; 17	94.12	41.83 ± 3.75	-2.99	0.0028
		RT	2; 18	72.22	35.83 ± 4.50	-1.9	0.057
	WT control, constant darkness	Cotyledon	2; 17	64.71	37.00 ± 3.42
		Hypocotyl	2; 17	88.24	34.00 ± 2.92
		Root	2; 17	100	38.83 ± 1.58
		RT	2; 17	94.12	32.83 ± 4.34
Final	Dark grown roots, constant darkness	Cotyledon	3; 15	100	135.30 ± 12.36	0.23	0.8211
		Hypocotyl	3; 15	67	119.79 ± 6.00	-0.56	0.5774
		Root	3; 15	100	132.30 ± 5.86	-1.53	0.1249
		RT	3; 15	87	112.80 ± 4.33	-0.73	0.4652
	Light grown roots, constant darkness	Cotyledon	3; 14	57	133.56 ± 18.52
		Hypocotyl	3; 14	100	120.30 ± 8.05
		Root	3; 14	79	127.8 ± 5.64
		RT	3; 14	100	111.30 ± 6.48
	Red light	Cotyledon	2; 22	100	113.5 ± 3.17	-5.09	3.55e-07
		Hypocotyl	2; 22	95	122.33 ± 6.38	-4.36	1.313e-05
		Root	2; 22	82	130.67 ± 3.00	-1.35	0.1768
		RT	2; 22	55	119.50 ± 2.75	1.18	0.2378
	Blue light	Cotyledon	2; 24	100	109.75 ± 6.25	-1.5827	0.1134
		Hypocotyl	2; 23	91.3	115.75 ± 6.25	-1.5551	0.1199
		Root	2; 25	96	131.63 ± 5.88	-1.7	0.0889
		RT	2; 25	96	121.75 ± 3.00	-1.47	0.1427
	Red & blue light	Cotyledon	4; 25	96.15	109.75 ± 4.12
		Hypocotyl	4; 25	96.15	114.70 ± 6.75
		Root	4; 24	96.15	128.57 ± 6.75
		RT	4; 25	96.15	120.29 ± 2.93
	phyb-9, constant darkness	Cotyledon	2; 18	55.56	137.83 ± 15.00	-1.41	0.1583
		Hypocotyl	2; 18	94.44	127.33 ± 9.29	-2.95	0.0032
		Root	2; 17	94.12	128.67 ± 4.67	-2.15	0.0314
		RT	2; 18	72.22	110.83 ± 2.87	-0.53	0.5955
	WT control, constant darkness	Cotyledon	2; 17	64.71	127.33 ± 10.13
		Hypocotyl	2; 17	88.24	116.50 ± 6.83
		Root	2; 17	100	124.33 ± 3.29
		RT	2; 17	94.12	110.66 ± 2.84
Note: Wilcoxon rank-sum test was used to compare medians with matching control. 1N represents the number of independent experiments, n the total number of tracked tissues from individual seedlings. Organs that were not trackable due to their physical orientation were excluded from further statistics.
